# Supplementary material for: Characterizing carbapenemase-producing Escherichia coli isolates from Spain: high genetic heterogeneity and wide geographical spread
Source: Front Cell Infect Microbiol. 2024 May 16;14:1390966. doi: 10.3389/fcimb.2024.1390966 (PMC11137265; doi:10.3389/fcimb.2024.1390966)
Supplement: Supplementary file 1 [file Table_1.xlsx]

## Sheet: Supplementary Table S1
Samples Received	Total	2015 n (%)	2016 n (%)	2017 n (%)	2018 n (%)	2019 n (%)	2020 n (%)
	593	168 (28.3%)	164 (27.7%)	129 (21.8%)	74 (14.3%)	26 (4.4%)	21 (3.5%)
Province	Total n (%)	2015 n (%)	2016 n (%)	2017 n (%)	2018 n (%)	2019 n (%)	2020 n (%)
Madrid	418 (70.5%)	128 (30.6%)	111 (26.6%)	90 (21.5%)	59 (14.1%)	15 (3.6%)	15 (3.6%)
Valladolid	25 (4.2%)	2 (8.0%)	8 (32.0%)	9 (36.0%)	4 (16.0%)	0 (0.0%)	2 (8.0%)
Asturias	24 (4.0%)	3 (12.5%)	8 (33.3%)	12 (50.0%)	1 (4.2%)	0 (0.0%)	0 (0.0%)
Pontevedra	16 (2.7%)	0 (0.0%)	10 (62.5%)	0 (0.0%)	3 (18.8%)	2 (12.5%)	1 (6.3%)
Navarra	14 (2.4%)	4 (28.6%)	4 (28.6%)	4 (28.6%)	2 (14.3%)	0 (0.0%)	0 (0.0%)
Palmas, Las	14 (2.4%)	6 (42.9%)	3 (21.4%)	1 (7.1%)	4 (28.6%)	0 (0.0%)	0 (0.0%)
Barcelona	10 (1.7%)	5 (50.0%)	3 (30.0%)	1 (10.0%)	1 (10.0%)	0 (0.0%)	0 (0.0%)
Guadalajara	10 (1.7%)	7 (70.0%)	2 (20.0%)	0 (0.0%)	0 (0.0%)	1 (10.0%)	0 (0.0%)
Segovia	10 (1.7%)	1 (10.0%)	2 (20.0%)	3 (30.0%)	3 (30.0%)	1 (10.0%)	0 (0.0%)
Tarragona	10 (1.7%)	3 (30.0%)	0 (0.0%)	4 (40.0%)	1 (10.0%)	0 (0.0%)	2 (20.0%)
Ciudad Real	7 (1.2%)	2 (28.6%)	1 (14.3%)	2 (28.6%)	1 (14.3%)	0 (0.0%)	1 (14.3%)
Albacete	6 (1.0%)	0 (0.0%)	2 (33.3%)	1 (16.7%)	3 (50.0%)	0 (0.0%)	0 (0.0%)
Málaga	5 (0.8%)	4 (80.0%)	1 (20.0%)	0 (0.0%)	0 (0.0%)	0 (0.0%)	0 (0.0%)
Soria	5 (0.8%)	1 (20.0%)	2 (40.0%)	2 (40.0%)	0 (0.0%)	0 (0.0%)	0 (0.0%)
Valencia	5 (0.8%)	0 (0.0%)	0 (0.0%)	0 (0.0%)	1 (20.0%)	4 (80.0%)	0 (0.0%)
Burgos	2 (0.3%)	0 (0.0%)	1 (50.0%)	1 (50.0%)	0 (0.0%)	0 (0.0%)	0 (0.0%)
Murcia	2 (0.3%)	0 (0.0%)	0 (0.0%)	1 (50.0%)	0 (0.0%)	1 (50.0%)	0 (0.0%)
Toledo	2 (0.3%)	2 (100.0%)	0 (0.0%)	0 (0.0%)	0 (0.0%)	0 (0.0%)	0 (0.0%)
Zaragoza	2 (0.3%)	0 (0.0%)	2 (100.0%)	0 (0.0%)	0 (0.0%)	0 (0.0%)	0 (0.0%)
Alicante	1 (0.2%)	0 (0.0%)	0 (0.0%)	1 (100.0%)	0 (0.0%)	0 (0.0%)	0 (0.0%)
Ávila	1 (0.2%)	0 (0.0%)	1 (100.0%)	0 (0.0%)	0 (0.0%)	0 (0.0%)	0 (0.0%)
Badajoz	1 (0.2%)	1 (100.0%)	0 (0.0%)	0 (0.0%)	0 (0.0%)	0 (0.0%)	0 (0.0%)
Huelva	1 (0.2%)	0 (0.0%)	0 (0.0%)	1 (100.0%)	0 (0.0%)	0 (0.0%)	0 (0.0%)
Jaén	1 (0.2%)	0 (0.0%)	0 (0.0%)	0 (0.0%)	1 (100.0%)	0 (0.0%)	0 (0.0%)
Rioja, La	1 (0.2%)	0 (0.0%)	0 (0.0%)	0 (0.0%)	0 (0.0%)	1 (100.0%)	0 (0.0%)
Patient Sex	Total n (%)	2015 n (%)	2016 n (%)	2017 n (%)	2018 n (%)	2019 n (%)	2020 n (%)
Male	292 (49.2%)	77 (26.4%)	88 (30.1%)	62 (21.2%)	41 (14.0%)	14 (4.8%)	10 (3.4%)
Female	299 (50.4%)	91 (30.4%)	76 (25.4%)	67 (22.4%)	43 (14.4%)	11 (3.7%)	11 (3.7%)
Unspecified	2 (0.01%)	0 (0.0%)	0 (0.0%)	0 (0.0%)	1 (50.0%)	1 (50.0%)	0 (0.0%)
Sample type	Total n (%)	2015 n (%)	2016 n (%)	2017 n (%)	2018 n (%)	2019 n (%)	2020 n (%)
Rectal exudate	307 (51.8%)	103 (33.6%)	97 (31.6%)	68 (22.1%)	24 (7.8%)	6 (2.0%)	9 (2.9%)
Urine	155 (26.1%)	26 (16.8%)	34 (21.9%)	36 (23.2%)	37 (23.9%)	12 (7.7%)	10 (6.5%)
Wound Exudate	59 (9.9%)	24 (40.7%)	16 (27.1%)	10 (16.9%)	7 (11.9%)	2 (3.4%)	0 (0.0%)
Blood	26 (4.4%)	5 (19.2%)	4 (15.4%)	4 (15.4%)	8 (30.8%)	4 (15.4%)	1 (3.8%)
Abscess	12 (2.0%)	2 (16.7%)	5 (41.7%)	2 (16.7%)	3 (25.0%)	0 (0.0%)	0 (0.0%)
Sputum	8 (1.3%)	2 (25.0%)	4 (50.0%)	1 (12.5%)	1 (12.5%)	0 (0.0%)	0 (0.0%)
Ascitic fluid	8 (1.3%)	1 (12.5%)	3 (37.5%)	1 (12.5%)	2 (25.0%)	1 (12.5%)	0 (0.0%)
Feces	5 (0.8%)	2 (40.0%)	2 (40.0%)	1 (20.0%)	0 (0.0%)	0 (0.0%)	0 (0.0%)
Respiratory Tract Aspirates	5 (0.8%)	2 (40.0%)	1 (20.0%)	1 (20.0%)	1 (20.0%)	0 (0.0%)	0 (0.0%)
Surgical Wound	2 (0.3%)	1 (50.0%)	0 (0.0%)	1 (50.0%)	0 (0.0%)	0 (0.0%)	0 (0.0%)
Biliary Liquid	2 (0.3%)	0 (0.0%)	1 (50.0%)	0 (0.0%)	1 (50.0%)	0 (0.0%)	0 (0.0%)
Skin	2 (0.3%)	0 (0.0%)	0 (0.0%)	1 (50.0%)	0 (0.0%)	0 (0.0%)	1 (50.0%)
Biopsy (muscle and rectal)	2 (0.3%)	1 (50.0%)	1 (50.0%)	0 (0.0%)	0 (0.0%)	0 (0.0%)	0 (0.0%)
Location of isolation	Total n (%)	2015 n (%)	2016 n (%)	2017 n (%)	2018 n (%)	2019 n (%)	2020 n (%)
Hospital	391 (65.9%)	99 (25.3%)	127 (32.5%)	91 (23.3%)	50 (12.8%)	13 (3.3%)	11 (2.8%)
Community-acquired	126 (21.2%)	30 (23.8%)	25 (19.8%)	25 (19.8%)	29 (23.0%)	8 (6.3%)	9 (7.1%)
Healthcare Center	52 (8.8%)	20 (38.5%)	7 (13.5%)	13 (25.0%)	6 (11.5%)	5 (9.6%)	1 (1.9%)
Unspecified	24 (4%)	19 (79.2%)	5 (20.8%)	0 (0.0%)	0 (0.0%)	0 (0.0%)	0 (0.0%)
Infections/Colonization	Total n (%)	2015 n (%)	2016 n (%)	2017 n (%)	2018 n (%)	2019 n (%)	2020 n (%)
Colonizations	301 (50%)	102 (33.9%)	93 (30.9%)	62 (20.6%)	26 (8.6%)	9 (3.0%)	9 (3.0%)
Urinary tract infections	175 (29%)	25 (14.3%)	46 (26.3%)	46 (26.3%)	37 (21.1%)	11 (6.3%)	10 (5.7%)
wound or ulcer infection	32 (5%)	12 (37.5%)	6 (18.8%)	7 (21.9%)	6 (18.8%)	0 (0.0%)	1 (3.1%)
Bacteremia	25 (4%)	3 (12.0%)	5 (20.0%)	5 (20.0%)	7 (28.0%)	4 (16.0%)	1 (4.0%)
Unspecified	24 (4%)	19 (79.2%)	5 (20.8%)	0 (0.0%)	0 (0.0%)	0 (0.0%)	0 (0.0%)
Intraabdominal infection	17 (2%)	2 (11.8%)	6 (35.3%)	3 (17.6%)	5 (29.4%)	1 (5.9%)	0 (0.0%)
Respiratory infection	12 (2%)	3 (25.0%)	2 (16.7%)	4 (33.3%)	2 (16.7%)	1 (8.3%)	0 (0.0%)
Abscess	5 (0.8%)	1 (20.0%)	1 (20.0%)	2 (40.0%)	1 (20.0%)	0 (0.0%)	0 (0.0%)
Endocarditis	1 (0.2%)	1 (100.0%)	0 (0.0%)	0 (0.0%)	0 (0.0%)	0 (0.0%)	0 (0.0%)
Sepsis	1 (0.2%)	0 (0.0%)	0 (0.0%)	0 (0.0%)	1 (100.0%)	0 (0.0%)	0 (0.0%)
Carbapenemase Genes	Total n (%)	2015 n (%)	2016 n (%)	2017 n (%)	2018 n (%)	2019 n (%)	2020 n (%)
blaOXA-48-like	485 (81.8%)	146 (30.1%)	133 (27.4%)	98 (20.2%)	70 (14.4%)	22 (4.5%)	16 (3.3%)
blaVIM	71 (12.0%)	11 (15.5%)	26 (36.6%)	21 (29.6%)	9 (12.7%)	1 (1.4%)	3 (4.2%)
blaNDM	17 (2.9%)	4 (23.5%)	2 (11.8%)	4 (23.5%)	5 (29.4%)	1 (5.9%)	1 (5.9%)
blaKPC	17 (2.9%)	7 (41.2%)	3 (17.6%)	4 (23.5%)	1 (5.9%)	1 (5.9%)	1 (5.9%)
blaOXA-48-like + blaKPC	1 (0.2%)	0 (0.0%)	0 (0.0%)	1 (100.0%)	0 (0.0%)	0 (0.0%)	0 (0.0%)
blaOXA-48-like + blaNDM	1 (0.2%)	0 (0.0%)	0 (0.0%)	0 (0.0%)	0 (0.0%)	1 (100.0%)	0 (0.0%)
blaVIM + blaKPC	1 (0.2%)	0 (0.0%)	0 (0.0%)	1 (100.0%)	0 (0.0%)	0 (0.0%)	0 (0.0%)
ESBL Genes (n = 186)	Total n (%)	2015 n (%)	2016 n (%)	2017 n (%)	2018 n (%)	2019 n (%)	2020 n (%)
blaCTX-M-15	129 (69.4%)	34 (26.4%)	31 (24.0%)	25 (19.4%)	27 (20.9%)	8 (6.2%)	4 (3.1%)
blaCTX-M-14	49 (26.3%)	16 (32.7%)	14 (28.6%)	7 (14.3%)	9 (18.4%)	1 (2.0%)	2 (4.1%)
blaSHV	8 (4.3%)	1 (12.5%)	4 (50.0%)	1 (12.5%)	1 (12.5%)	0 (0.0%)	1 (12.5%)
