# Supplementary material for: Characterizing carbapenemase-producing Escherichia coli isolates from Spain: high genetic heterogeneity and wide geographical spread
Source: Front Cell Infect Microbiol. 2024 May 16;14:1390966. doi: 10.3389/fcimb.2024.1390966 (PMC11137265; doi:10.3389/fcimb.2024.1390966)
Supplement: Supplementary file 2 [file Table_2.xlsx]

## Sheet: Supplementary Table S2
	General Characteristics									Genes of Antibiotic Resistance																		Antibiotic Susceptibility Profiles																			Plasmids
	Patients' Characteristics		Sample Characteristics							β-Lactamase Genes				Aminoglycoside Resistance Genes						Quinolone Resistance		Other Resistance Genes and Mutations						Carbapenemes			Carbapenem + Diazabicyclooctane	Carbapenem + Boronate	Extended Spectrum Cephalosporins		Cefalosporin + Diazabicyclooctane	Cephalosporin + Siderophore	Monobactam	Aminoglycosydes			Extended Spectrum Aminoglycoside	Folic Pathway Inhibitors	Phosphonic Acid Derivative	Fluoroquinolones	Glycylcylins	Polimixins	Plasmid Characteristics
Sample	Age (Years)	Sex	Year of Collection	Hospital of Origin	Province	Sample Type	Location of Isolation	Clinical Presentation	Sequence Type	Carbapenemase Gene	ESBL Genes	AmpC Genes	Others	rmt	aac(6')	aadA	aph(3')	ant(2'')	aac(3)	Chromosomal Mutations	Acquired Genes	Fosfomycin	Chloramphenicol	Rifamycin	Sulfonamide	Tetracycline	Trimethoprim	Ertapenem	Imipenem	Meropenem	Imipenem/Relebactam	Meropenem/Vaborbactam	Ceftazidime	Cefotaxime	Ceftazidime/Avibactam	Cefiderocol	Aztreonam	Gentamycin	Amikacin	Tobramycin	Plazomycin	Trimethorpim/Sulfamethoxazole	Fosfomycin	Ciprofloxacin	Tygecyclin	Colistin	Type	Size (bp)	Identity (%)
Eco7831	86	Female	2015	Hospital De El Escorial	Madrid	Rectal Swab	Hospital	Colonization	88	blaOXA-48	-	-	blaOXA-1	-	-	-	-	ant(2'')-Ia	aac(3)-IIe	gyrA_D87N / gyrA_S83L / parC_S80I / parE_S458A	qnrS1	-	catA1 / floR	-	sul1 / sul2	tet(B)	dfrA36	R	S	S	S	S	I	I	S	S	S	R	S	R	S	R	S	R	S	S	incL	63589	100
Eco7832	85	Female	2015	Hospital Universitario De Guadalajara	Guadalajara	Rectal Swab	Healthcare Center	Colonization	744	blaVIM-1	-	-	-	-	aac(6')-Ib	aadA1, aadA5	aph(3')-XV	-	-	gyrA_D87N / gyrA_S83L / parC_A56T / parC_S80I	qnrS1	-	catA1	-	sul1 / sul2	tet(B)	dfrA14 / dfrA17	S	S	S	S	R	R	R	R	S	S	R	S	R	S	R	S	R	S	S	incN	54641	93.7
Eco7843	76	Male	2015	Hospital Verge De La Cinta De Tortosa	Tarragona	Urine	Healthcare Center	Urinary Tract Infection	2598	blaOXA-48	-	-	-	-	-	-	-	-	-	-	-	-	-	-	-	-	-	R	S	S	S	S	S	S	S	S	S	S	S	S	S	S	S	S	S	S	incL	63589	100
Eco7851	85	Male	2015	Hospital Puerta De Hierro (Majadahonda)	Madrid	Rectal Swab	Hospital	Colonization	88	blaOXA-48	blaCTX-M-14	-	blaTEM-30 (IRT) / blaOXA-1	-	-	aadA1	-	-	-	gyrA_D87N / gyrA_S83L / parC_S80R / parE_S458A	qnrS1	-	floR	-	sul1 / sul2	-	dfrA14 / dfrA36	R	S	S	S	S	I	R	S	S	R	S	S	S	S	R	S	R	S	S	incL	74177	100
Eco7856	68	Female	2015	Hospital De El Escorial	Madrid	Rectal Swab	Hospital	Colonization	131	blaKPC-2	-	-	-	-	-	-	-	-	aac(3)-IId	gyrA_A84P / gyrA_S83L / parE_I529L / parE_S458A	-	ptsI_V25I / uhpT_E350Q	-	-	-	-	-	R	R	R	S	S	R	R	S	S	R	R	S	R	S	S	S	R	S	S	incP6	39148	100
Eco7883	88	Female	2015	Hospital General Universitario Gregorio Marañon	Madrid	Rectal Swab	Unspecified	Colonization	1049	blaKPC-2	-	-	-	-	-	-	-	-	-	-	-	-	-	-	sul2	tet(A)	dfrA5	S	S	S	S	S	I	I	S	S	R	S	S	S	S	R	S	S	S	S	incP6	39148	100
Eco7887	84	Female	2015	Laboratorio Regional De Salud Publica, Centro Especialista Vicente Soldevilla	Madrid	Rectal Swab	Community	Colonization	1193	blaOXA-48	-	-	-	-	-	-	-	-	-	gyrA_D87N / gyrA_S83L / parC_S80I / parE_L416F	-	uhpT_E350Q	-	-	sul2	-	-	R	S	S	S	S	S	I	S	S	S	S	S	S	S	S	S	R	S	S	incL	65202	100
Eco7902	58	Male	2015	Hospital Puerta De Hierro (Majadahonda)	Madrid	Ascitic Fluid	Hospital	Intra-adbominal Infection	457	blaVIM-1	-	-	-	-	aac(6')-Ib	aadA1	-	-	-	gyrA_S83L	-	uhpT_E350Q	catA1 / catB2	-	sul1 / sul2	-	dfrA5 / dfrB1	R	S	S	S	R	R	R	R	S	S	R	S	R	S	R	S	S	S	S	incL	70869	98.13
Eco7917	59	Male	2015	Hospital Universitario La Paz	Madrid	Rectal Swab	Hospital	Colonization	69	blaOXA-48	-	-	-	-	-	aadA5	-	-	-	-	qnrB19	-	-	-	sul1	-	dfrA17	R	S	S	S	S	S	I	S	S	S	S	S	S	S	R	S	R	S	S	incL	63589	100
Eco7931	45	Male	2015	Hospital Puerta De Hierro (Majadahonda)	Madrid	Blood	Healthcare Center	Bacteremia	8854	blaNDM-1	blaCTX-M-15	blaCMY-6	blaOXA-1	rmtC	aac(6')-Ib-cr	-	-	-	aac(3)-IIe	gyrA_D87N / gyrA_S83L / parC_S80I / parE_L416F	-	-	-	-	sul1 / sul2	tet(A)	dfrA14	R	I	I	R	R	R	R	R	S	R	R	R	R	R	R	S	R	S	S	incA/C	138340	100
Eco7941	80	Female	2015	Hospital Central De La Cruz Roja San Jose Y Santa Adela	Madrid	Urine	Hospital	Urinary Tract Infection	1394	blaOXA-48	blaSHV-12	-	-	-	-	-	-	-	-	gyrA_D87N / gyrA_S83L / parC_S57T / parC_S80I / parE_L416F	-	uhpT_E350Q	-	-	sul3	tet(A)	-	R	S	S	S	S	R	R	S	S	R	S	S	S	S	S	S	R	S	S	incL	65202	100
Eco7971	87	Female	2015	Hospital Infanta Cristina (Badajoz)	Badajoz	Urine	Hospital	Urinary Tract Infection	1431	blaOXA-48	blaCTX-M-15	-	-	-	-	-	-	-	-	gyrA_D87N / gyrA_S83L / parC_S80I / parE_S458A	-	-	-	-	sul2	tet(A)	dfrA5	R	S	S	S	S	R	R	S	S	R	S	S	S	S	R	S	R	R	S	incL	62645	100
Eco7987	83	Male	2015	Hospital Univers. Tarragona Joan Xxiii	Tarragona	Otic Exudate	Community	Abscess	399	blaVIM-1	-	-	blaOXA-1	-	aac(6')-Ib	aadA1	-	-	-	-	qnrS1 / qnrS2	-	catB3	arr-3	sul1	-	dfrA14 / dfrB1	S	S	S	S	S	R	R	R	S	S	R	R	R	R	R	R	R	S	S	Not Determined	Not Determined	Not Determined
Eco7991	64	Female	2015	Hospital De Madrid	Madrid	Rectal Swab	Hospital	Colonization	4012	blaVIM-1	-	-	-	-	aac(6')-Ib	aadA1, aadA5	-	-	aac(3)-IId	gyrA_D87Y / gyrA_S83L / parC_S80I / parE_S458A	-	-	catA1 / catB2	-	sul1	tet(B)	dfrA17 / dfrB1	S	S	S	S	S	R	R	R	S	S	R	S	R	S	R	S	R	R	S	incL	70869	100
Eco8046	4	Male	2015	Complejo Hospitalario De Navarra	Navarra	Blood	Unspecified	Bacteremia	73	blaVIM-1	-	-	-	-	aac(6')-Ib	aadA1	aph(3')-XV	-	aac(3)-IVa	-	-	-	catB2	-	sul1 / sul2	-	dfrA14 / dfrA8	S	R	S	R	S	R	R	R	S	S	R	S	R	S	R	S	S	S	S	Not Determined	Not Determined	Not Determined
Eco8049	69	Male	2015	Complejo Hospitalario De Navarra	Navarra	Rectal Swab	Healthcare Center	Colonization	38	blaOXA-48	blaCTX-M-24	-	-	-	-	aadA5	-	-	aac(3)-IId	gyrA_S83L	-	-	-	-	sul1	-	dfrA17	R	S	S	S	S	I	R	S	S	R	R	S	R	S	R	S	I	S	S	incFII	27029	86.35
Eco8061	48	Male	2015	Hospital Universitario Del Rio Hortega	Valladolid	Rectal Swab	Hospital	Colonization	131	blaVIM-1	-	-	-	-	aac(6')-Ib	aadA1	-	-	-	gyrA_S83L / parE_I529L	-	ptsI_V25I / uhpT_E350Q	catA1 / catB2	-	sul1	-	dfrB1	R	I	S	R	S	R	R	R	S	S	R	S	R	S	I	S	R	S	S	incL	70869	100
Eco8064	42	Female	2015	Megalab, S.A.	Madrid	Urine	Community	Urinary Tract Infection	23	blaVIM-1	-	-	-	-	aac(6')-Ib	aadA2	aph(3')-XV	-	-	gyrA_S83L / parC_S80R	qnrS1	-	catB2	-	sul1 / sul2	tet(A)	dfrA12 / dfrA14	R	S	S	S	R	R	R	R	S	S	S	S	R	S	R	S	R	R	S	incN	4796	95
Eco8068	62	Female	2015	Hospital General Universitario De Ciudad Real	Ciudad Real	Blood	Community	Bacteremia	162	blaKPC-2	-	-	-	-	-	aadA1	-	-	-	gyrA_D87N / gyrA_S83L / parC_S80I	-	-	-	-	sul2	tet(B)	dfrA17	R	S	S	S	S	R	R	S	S	R	S	S	S	S	R	S	R	R	S	incP6	39148	100
Eco8095	0	Male	2015	Hospital Virgen De La Salud (Toledo)	Toledo	Cutaneous Exudate	Hospital	Colonization	354	blaOXA-48	blaCTX-M-14	-	-	-	-	aadA1	-	ant(2'')-Ia	aac(3)-IId	gyrA_D87N / gyrA_S83L / parC_E84G / parC_S80I / parE_I355T	-	uhpT_E350Q	floR	-	sul1	tet(B)	dfrA17 / dfrA36	R	S	S	S	S	I	R	S	S	R	R	S	R	S	R	S	R	S	S	incL	65202	100
Eco8120	56	Male	2015	Hospital Verge De La Cinta De Tortosa	Tarragona	Feces	Healthcare Center	Colonization	399	blaNDM-7	-	-	-	-	-	-	-	-	-	-	-	-	-	-	-	-	-	R	R	I	R	S	R	R	R	S	S	S	S	S	S	S	S	S	S	S	incX3	44106	99.77
Eco8145	37	Female	2015	Complejo Hospitalario Carlos Haya	Málaga	Urine	Community	Urinary Tract Infection	127	blaOXA-48	-	-	-	-	-	-	-	-	-	-	-	-	-	-	-	-	-	R	S	S	S	S	S	S	S	S	S	S	S	S	S	S	S	S	S	S	incFII	27029	83.73
Eco8154	84	Female	2015	Corporacion Sanitaria Parc Tauli	Barcelona	Urine	Community	Urinary Tract Infection	127	blaOXA-48	-	-	-	-	-	-	-	-	-	-	-	-	-	-	-	-	-	R	R	I	S	S	R	R	R	S	R	S	S	S	S	R	S	R	S	S	incFII	27029	83.19
Eco8158	76	Male	2015	Hospital General Universitario Gregorio Marañon	Madrid	Blood	Hospital	Bacteremia	617	blaOXA-48	blaCTX-M-15	-	-	-	-	aadA5	-	-	-	gyrA_D87N / gyrA_S83L / parC_S80I / parE_S458A	-	-	-	-	sul1	tet(B)	dfrA17	R	S	S	S	S	R	R	S	S	R	S	S	S	S	R	S	R	S	S	Not Determined	Not Determined	Not Determined
Eco8218	58	Male	2015	Hospital De Madrid	Madrid	Blood	Hospital	Bacteremia	10	blaOXA-48	-	-	-	-	-	aadA1	-	-	-	gyrA_S83L	-	-	-	-	sul2 / sul3	-	dfrA1	R	S	S	S	S	S	S	S	S	S	S	S	S	S	R	S	I	R	S	incL	62645	96.95
Eco8265	66	Male	2016	Hospital General Universitario Gregorio Marañon	Madrid	Rectal Swab	Unspecified	Colonization	297	blaVIM-1	-	-	-	-	aac(6')-Ib	aadA1	-	-	-	-	-	-	catA1 / catB2	-	sul1	-	dfrB1	S	S	S	R	R	R	R	R	S	S	R	S	R	S	R	S	S	S	S	incL	70869	100
Eco8304	70	Male	2016	Hospital Universitario De Guadalajara	Guadalajara	Abscess	Hospital	Abscess	88	blaOXA-48	blaSHV-12	-	blaOXA-1	-	-	aadA1	-	ant(2'')-Ia	-	gyrA_D87N / gyrA_S83L / parC_S80I / parE_S458A	qnrS1	-	catA1 / floR	-	sul1 / sul2	tet(B)	dfrA36	R	R	R	R	R	R	R	S	S	R	R	S	R	S	R	S	R	R	S	incL	65202	100
Eco8315	70	Female	2016	Hospital Nuestra Señora De Sonsoles	Ávila	Cutaneous Exudate	Healthcare Center	Wound Infection/Ulcer	131	blaVIM-1	blaCTX-M-15	-	blaOXA-1	-	aac(6')-Ib	aadA1	-	-	aac(3)-IIe	gyrA_D87N / gyrA_S83L / parC_E84V / parC_S80I / parE_I529L	-	ptsI_V25I / uhpT_E350Q	catB2	-	sul1	tet(A)	dfrB1	R	R	S	R	S	R	R	R	S	R	R	R	R	S	R	R	R	R	S	Not Determined	Not Determined	Not Determined
Eco8334	57	Male	2016	Hospital Universitario De Torrejon	Madrid	Urine	Hospital	Urinary Tract Infection	1485	blaOXA-48	blaCTX-M-15	-	-	-	-	-	-	-	-	gyrA_D87Y / gyrA_S83L / parC_E84K / parC_S80I	-	-	-	-	sul2	tet(A)	dfrA14	R	S	S	S	S	R	R	S	S	R	S	S	S	S	R	S	R	R	S	incL	65202	100
Eco8351	1	Female	2016	Gerencia De Asisitencia Sanitaria De Soria	Soria	Rectal Swab	Hospital	Colonization	602	blaVIM-1	-	-	-	-	aac(6')-Ib	aadA1	-	-	-	-	-	fosA7.5	catA1 / catB2	-	sul1	-	dfrB1	S	I	S	R	S	R	R	R	S	S	R	S	R	S	I	R	S	S	S	incL	70869	97.89
Eco8437	72	Male	2016	Xerencia De Xestión Integrada De Pontevedra E O Salnés	Pontevedra	Perianal Abscess	Hospital	Abscess	131	blaKPC-3 / blaOXA-48	blaCTX-M-15	-	blaOXA-1	-	aac(6')-Ib-cr	aadA5	-	-	-	gyrA_D87N / gyrA_S83L / parC_E84V / parC_S80I / parE_I529L	-	ptsI_V25I / uhpT_E350Q	-	rpoB_V146F	sul1 / sul2	tet(A)	dfrA14 / dfrA17	R	I	I	S	S	R	R	R	S	R	R	R	R	S	R	S	R	S	R	incFIB & incFII	95481 & 27029	100 & 99.3
Eco8465	90	Male	2016	Consorcio Hospital Gral. U. De Valencia	Valencia	Urine	Unspecified	Urinary Tract Infection	10	blaNDM-1	blaCTX-M-15	-	blaOXA-1	rmtF1	-	-	-	-	aac(3)-IId	gyrA_D87N / gyrA_S83L / parC_S80I / parE_L416F	-	fosA3	catB / catB3	-	sul2	-	-	R	R	R	R	R	R	R	R	S	R	R	R	R	R	S	R	R	S	S	Not Determined	Not Determined	Not Determined
Eco8532	2	Male	2016	Hospital De Madrid-Monteprincipe	Madrid	Urine	Hospital	Urinary Tract Infection	141	blaVIM-1	-	-	-	-	aac(6')-Ib	aadA1	-	-	-	-	qnrS1	-	-	-	sul1	-	dfrA14 / dfrB1	R	R	R	R	S	R	R	R	S	S	R	S	R	S	R	S	R	S	S	Not Determined	Not Determined	Not Determined
Eco8538	89	Female	2016	Fundacion Hospital Alcorcon	Madrid	Urine	Healthcare Center	Bacteremia	131	blaOXA-48	blaCTX-M-14	-	-	-	-	-	-	-	-	gyrA_D87N / gyrA_S83L / parC_S80I / parE_L445H	-	ptsI_V25I / uhpT_E350Q	-	-	-	-	-	R	S	S	S	S	I	R	S	S	I	S	S	S	S	S	S	R	S	S	incL	65202	100
Eco8549	66	Female	2016	Hospital Severo Ochoa	Madrid	Blood	Hospital	Bacteremia	648	blaOXA-48	-	-	blaTEM-34 (IRT)	-	-	-	-	-	-	-	-	-	-	-	sul2	-	-	R	S	S	S	S	S	I	S	S	S	S	S	S	S	S	S	S	S	S	incL	63589	100
Eco8552	0	Male	2016	Hospital Comarcal De Medina Del Campo	Valladolid	Urine	Community	Urinary Tract Infection	372	blaVIM-1	-	-	-	-	aac(6')-Ib	aadA1	-	-	-	-	-	-	catA1 / catB2	-	sul1	tet(A)	dfrB1	S	I	S	R	S	R	R	R	S	S	S	S	R	S	S	S	S	S	S	incL	70869	100
Eco8567	80	Female	2016	Hospital Universitario Del Rio Hortega	Valladolid	Biliary Fluid	Hospital	Intra-adbominal Infection	354	blaOXA-48	blaCTX-M-14	-	-	-	-	aadA2	-	-	-	gyrA_D87N / gyrA_S83L / parC_S80I / parE_I355T / parE_S458A	-	uhpT_E350Q	-	-	sul1	tet(A)	dfrA12	R	S	S	S	S	I	R	S	S	R	S	S	S	S	R	S	R	R	S	incL	63589	100
Eco8591	71	Male	2016	Hospital Universitario Miguel Servet	Zaragoza	Blood	Hospital	Bacteremia	127	blaOXA-48	-	-	-	-	-	-	-	-	-	-	-	-	-	-	-	-	-	S	S	S	S	S	S	S	S	S	S	S	S	S	S	S	S	S	S	S	incFII	27029	83.19
Eco8596	88	Male	2016	Clinica Universitaria De Navarra	Navarra	Skin	Community	Colonization	405	blaNDM-5	-	-	-	-	-	aadA2	-	-	-	gyrA_D87N / gyrA_S83L / parC_S80I / parE_S458A	-	-	-	-	sul1	tet(B)	dfrA12	R	R	R	R	S	R	R	R	R	R	S	S	S	S	R	S	R	S	S	incFIIB	128762	96.57
Eco8602	67	Female	2016	Hospital De El Escorial	Madrid	Urine	Hospital	Colonization	131	blaVIM-1	-	-	-	-	aac(6')-Ib	aadA1	aph(3')-XV	-	-	gyrA_S83L / parE_I529L	qnrS1	ptsI_V25I / uhpT_E350Q	-	-	sul1	-	dfrA14	S	I	S	S	S	R	R	R	S	S	R	S	R	S	R	S	R	S	S	incN	54641	96.61
Eco8646	76	Male	2017	Hospital Santa Barbara (Ciudad Real)	Ciudad Real	Wound Pus	Hospital	Wound Infection/Ulcer	226	blaOXA-48	-	-	-	-	-	-	-	-	-	-	-	-	-	-	-	-	-	S	S	S	S	S	S	S	S	S	S	S	S	S	S	S	S	S	S	S	incL	63589	100
Eco8649	73	Male	2017	Hospital De Madrid	Madrid	Rectal Swab	Hospital	Colonization	1193	blaNDM-5	-	-	-	rmtB1	-	aadA2	-	-	-	gyrA_D87N / gyrA_S83L / parC_S80I / parE_L416F	-	uhpT_E350Q	-	-	sul1	-	dfrA12	R	R	I	R	S	R	R	R	S	S	R	R	R	R	R	S	R	S	S	Not Determined	10494	100
Eco8655	85	Female	2017	Ur Salud Ute	Madrid	Urine	Community	Urinary Tract Infection	131	blaKPC-2	blaCTX-M-15	-	blaOXA-1	-	aac(6')-Ib-cr	aadA5	-	-	-	gyrA_D87N / gyrA_S83L / parC_E84V / parC_S80I / parE_I529L	-	ptsI_V25I / uhpT_E350Q	-	arr-3	sul1	tet(A)	dfrA17 / dfrA27	R	I	I	S	S	R	R	S	S	R	R	R	R	S	R	S	R	R	S	incN	47531	98.42
Eco8659	59	Female	2017	Complejo Hospitalario Universitario De Albacete	Albacete	Rectal Swab	Hospital	Colonization	23	blaVIM-1	-	-	-	-	aac(6')-Ib	aadA1	-	-	-	gyrA_D87N / gyrA_S83L / parC_E84K / parC_S80I	qnrB2	-	catB2	-	sul1 / sul2	-	dfrA1 / dfrB1	R	R	I	R	S	R	R	R	R	S	R	S	R	S	R	S	R	S	S	Not Determined	Not Determined	Not Determined
Eco8673	50	Female	2017	Hospital J.M. Morales Meseguer	Murcia	Urine	Healthcare Center	Urinary Tract Infection	2171	blaVIM-1	-	-	-	-	aac(6')-Ib	aadA1	-	-	-	parE_I355T	-	uhpT_E350Q	catA1 / catB2	-	sul1	tet(B)	dfrB1	S	S	S	S	S	R	R	R	S	S	R	S	R	S	S	S	S	S	S	incL	70869	100
Eco8681	53	Female	2017	Ur Salud Ute	Madrid	Rectal Swab	Hospital	Colonization	1193	blaNDM-1	blaCTX-M-27	-	-	-	aac(6')-29	aadA5	aph(3')-VI	-	-	gyrA_D87N / gyrA_S83L / parC_S80I / parE_L416F	-	uhpT_E350Q	catB3	-	sul1	tet(A)	dfrA17	R	R	I	R	S	R	R	R	S	R	R	R	R	S	R	S	R	S	S	Not Determined	Not Determined	Not Determined
Eco8748	84	Female	2017	Hospital Puerta De Hierro (Majadahonda)	Madrid	Blood	Healthcare Center	Bacteremia	405	blaKPC-2	-	-	-	-	-	-	-	-	-	gyrA_D87N / gyrA_S83L / parC_S80I / parE_S458A	-	-	-	-	-	-	-	R	S	S	S	S	R	R	S	S	R	S	S	S	S	S	S	R	S	S	Not Determined	Not Determined	Not Determined
Eco8775	89	Male	2017	Hospital San Agustin (Asturias)	Asturias	Urine	Community	Urinary Tract Infection	1193	blaOXA-48	-	-	-	-	-	-	-	-	-	gyrA_D87N / gyrA_S83L / parC_S80I / parE_L416F	-	uhpT_E350Q	-	-	sul2	tet(B)	dfrA17	R	S	S	S	S	S	S	S	S	S	S	S	S	S	S	S	R	S	S	incL	65000	93.15
Eco8776	80	Male	2017	Hospital Universitari Sant Joan D'alacant	Alicante	Urine	Community	Urinary Tract Infection	457	blaVIM-1	-	-	-	-	aac(6')-Ib	aadA1	-	-	-	gyrA_D87Y / gyrA_S83L / parC_S80I / parE_S458A	qnrB2	uhpT_E350Q	cmlA1	-	sul1 / sul2 / sul3	tet(A)	-	R	R	S	R	R	R	R	R	S	S	R	S	R	S	S	S	R	S	S	Not Determined	Not Determined	Not Determined
Eco8792	86	Female	2017	Complejo Hospitalario De Navarra	Navarra	Urine	Community	Urinary Tract Infection	131	blaNDM-5	blaCTX-M-15	-	-	-	-	aadA1	-	-	-	gyrA_D87N / gyrA_S83L / parC_E84V / parC_S80I / parE_I529L	-	ptsI_V25I / uhpT_E350Q	-	-	sul1 / sul2	-	dfrA12	R	R	R	R	S	R	R	R	S	R	S	S	S	S	R	R	R	S	S	incFII	66053	99.47
Eco8802	71	Male	2017	Megalab, S.A.	Madrid	Blood	Hospital	Bacteremia	906	blaOXA-48	-	-	-	-	-	aadA1	-	-	-	-	-	-	-	-	-	-	-	R	I	S	S	S	S	R	S	S	S	S	S	S	S	S	S	S	S	S	incL	65202	100
Eco8811	54	Male	2017	Hospital General Juan Ramon Jimenez	Huelva	Wound Pus	Hospital	Wound Infection/Ulcer	216	blaOXA-48	blaSHV-12	blaDHA-1	blaOXA-1	-	aac(6')-Ib-cr	-	-	-	-	-	qnrB4	-	catA2 / catB3	arr-3	sul1	tet(D)	-	R	R	R	R	S	R	R	R	S	R	S	R	R	S	S	S	R	S	S	incL	63589	100
Eco8839	86	Female	2017	Hospital Comarcal De Medina Del Campo	Valladolid	Cutaneous Exudate	Hospital	Colonization	410	blaOXA-48	-	-	blaOXA-1	-	aac(6')-Ib-cr	-	-	-	-	gyrA_D87N / gyrA_S83L / parC_S80I / parE_S458A	qnrB1 / qnrS1	-	-	-	-	-	-	R	S	S	S	S	S	S	S	S	S	S	R	R	S	S	S	R	S	S	Not Determined	Not Determined	Not Determined
Eco8882	72	Male	2017	Gerencia De Asisitencia Sanitaria De Soria	Soria	Urine	Healthcare Center	Urinary Tract Infection	131	blaKPC-2 / blaOXA-48	-	-	-	-	-	-	-	-	-	gyrA_S83L / parE_I529L	-	ptsI_V25I / uhpT_E350Q	-	-	-	tet(A)	-	R	I	S	S	S	I	R	S	S	R	S	S	S	S	S	S	S	S	S	IncP6 & incL	39148 & 65202	99.62 & 100
Eco9043	50	Female	2018	Hospital General La Mancha Centro	Ciudad Real	Rectal Swab	Community	Colonization	617	blaOXA-48	blaCTX-M-14	-	-	-	-	aadA1	-	ant(2'')-Ia	-	gyrA_D87N / gyrA_S83L / parC_S80I / parE_S458A	qnrS1	-	cmlA1	-	sul1 / sul2	-	dfrA14 / dfrA17	R	S	S	S	S	I	R	S	S	I	R	S	R	S	R	S	R	S	S	incL	63589	100
Eco9079	59	Female	2018	Clinica Universitaria De Navarra	Navarra	Perianal Abscess	Community	Abscess	6438	blaKPC-3	-	-	-	-	-	aadA5	-	-	aac(3)-IId	gyrA_S83L	-	-	-	-	sul1	-	dfrA14 / dfrA17	R	S	S	S	S	R	R	S	S	R	R	S	R	S	R	S	I	R	S	incFIA	139941	92.76
Eco9119	77	Male	2018	Hospital De Mostoles	Madrid	Urine	Community	Urinary Tract Infection	131	blaOXA-48	blaCTX-M-14	-	-	-	-	-	-	-	-	gyrA_D87N / gyrA_S83L / parC_S80I / parE_L445H	-	ptsI_V25I / uhpT_E350Q	-	-	-	-	-	R	S	S	S	S	I	R	S	S	R	S	S	S	S	S	S	R	S	S	incL	65202	100
Eco9128	81	Male	2018	Hospital Montecelo	Pontevedra	Rectal Swab	Hospital	Colonization	156	blaOXA-48	-	-	-	-	-	aadA1	-	-	-	-	qnrS1	-	cmlA1	rpoB_Q513L	sul3	tet(B)	dfrA12	R	S	S	S	S	S	I	S	S	S	S	S	S	S	R	S	R	S	S	incL	62645	100
Eco9140	57	Male	2018	Hospital De Gran Canaria Dr. Negrin	Palmas, Las	Blood	Hospital	Bacteremia	744	blaOXA-48	-	-	-	-	-	aadA5	-	-	-	gyrA_D87N / gyrA_S83L / parC_A56T / parC_S80I	-	-	catA1	-	sul1 / sul2	tet(B)	dfrA17	R	S	S	S	S	S	S	S	S	S	S	S	S	S	R	S	R	S	S	incL	46885	100
Eco9146	95	Female	2018	Hospital De Fuenlabrada	Madrid	Rectal Swab	Hospital	Colonization	131	blaOXA-48	blaCTX-M-15	-	blaOXA-1	-	aac(6')-Ib-cr	-	-	-	-	gyrA_D87N / gyrA_S83L / parC_E84V / parC_S80I / parE_I529L	-	ptsI_V25I / uhpT_E350Q	-	-	-	-	-	R	S	S	S	S	R	R	S	S	R	S	R	R	S	S	R	R	S	S	incFII	27029	96.71
Eco9153	76	Male	2018	Hospital Povisa, S.A.	Pontevedra	Blood	Hospital	Bacteremia	38	blaOXA-48	blaCTX-M-24	-	-	-	-	aadA5	-	-	aac(3)-IId	gyrA_S83L	-	-	-	-	sul1	-	dfrA17	R	S	S	S	S	S	R	S	S	I	R	S	R	S	R	S	S	S	S	incFII	27029	88.04
Eco9164	2	Male	2018	Hospital Infantil Universitario Del Niño Jesus	Madrid	Blood	Hospital	Bacteremia	617	blaNDM-1	-	-	blaOXA-1	rmtC	aac(6')-Ib-cr	aadA5	-	-	-	gyrA_D87N / gyrA_S83L / parC_S80I / parE_S458A	-	-	-	-	sul1 / sul2	tet(B)	-	R	R	R	R	R	R	R	R	S	R	R	R	R	R	R	S	R	S	S	incFII	94434	98.44
Eco9182	70	Unspecified	2018	Hospital General Universitario Gregorio Marañon	Madrid	Urine	Hospital	Urinary Tract Infection	167	blaNDM-5	-	blaCMY-145	-	-	-	aadA1, aadA2	-	-	-	gyrA_D87N / gyrA_S83L / parC_E84G / parC_S80I	qnrS1	-	-	-	sul1 / sul2	tet(A) / tet(B)	dfrA1 / dfrA12	R	R	R	R	S	R	R	R	R	R	S	S	S	S	R	S	R	S	S	incFII	102071	84.81
Eco9197	74	Female	2018	Hospital Universitario Insular De Gran Canaria	Palmas, Las	Rectal Swab	Hospital	Colonization	167	blaNDM-5	-	blaCMY-42	-	-	-	aadA2	-	-	-	gyrA_D87N / gyrA_S83L / parC_S80I / parE_S458A	-	-	-	-	sul1	tet(A)	dfrA12	R	R	R	R	R	R	R	R	R	R	S	S	S	S	R	S	R	S	S	Not Determined	10494	99.72
Eco9204	89	Female	2018	Gerencia De Asisitencia Sanitaria De Soria	Soria	Urine	Community	Urinary Tract Infection	38	blaOXA-48	-	-	-	-	-	aadA5	-	-	-	gyrA_S83A	-	-	-	-	sul1	-	dfrA17	R	S	S	S	S	S	R	S	S	S	S	S	S	S	R	R	S	S	S	Not Determined	Not Determined	Not Determined
Eco9211	86	Female	2018	Hospital Universitario Medico-Quirurgico (Jaen)	Jaén	Rectal Swab	Hospital	Colonization	410	blaOXA-48	-	-	-	-	-	aadA1	-	-	-	gyrA_D87N / gyrA_S83L / parC_S80I / parE_S458A	-	-	cmlA1	-	sul3	tet(A)	-	R	I	S	S	S	I	I	S	S	S	S	S	S	S	I	S	R	R	S	incFII	27029	96.57
Eco9259	65	Female	2019	Ur Salud Ute	Madrid	Blood	Hospital	Bacteremia	101	blaOXA-48	-	-	-	-	-	-	-	-	-	gyrA_S83L	-	-	-	-	-	-	-	R	S	S	S	S	S	S	S	S	S	S	S	S	S	S	S	S	S	S	incL	65202	100
Eco9292	92	Female	2019	Hospital Provincial De Pontevedra	Pontevedra	Blood	Community	Bacteremia	88	blaOXA-48	-	-	blaOXA-1	-	-	aadA1	-	ant(2'')-Ia	-	gyrA_D87N / gyrA_S83L / parC_S80I / parE_S458A	-	-	catA1 / floR	-	sul1 / sul2	tet(B)	dfrA36	R	S	S	S	S	S	R	S	S	S	R	S	R	S	R	S	R	S	S	incL	62645	99.2
Eco9325	57	Male	2019	Hospital Povisa, S.A.	Pontevedra	Urine	Community	Urinary Tract Infection	131	blaNDM-1	blaCTX-M-15	-	-	-	-	-	aph(3')-VI	-	-	gyrA_D87N / gyrA_S83L / parC_E84V / parC_S80I / parE_I529L	qnrS1	ptsI_V25I / uhpT_E350Q	-	-	-	-	-	R	R	S	R	S	R	R	R	R	R	S	S	S	S	S	S	R	R	S	Not Determined	Not Determined	Not Determined
Eco9327	55	Male	2019	Hospital Universitario La Fe	Valencia	Perianal Abscess	Hospital	Abscess	224	blaOXA-48	-	-	-	-	-	aadA1, aadA2	-	-	-	gyrA_D87N / gyrA_S83L / parC_S80I / parE_S458A	-	uhpT_E350Q	cmlA1	-	sul2 / sul3	tet(A) / tet(M)	dfrA12	R	S	S	S	S	S	I	S	S	S	S	S	S	S	R	R	R	S	S	incL	63589	100
Eco9328	86	Male	2019	Hospital Central De La Cruz Roja San Jose Y Santa Adela	Madrid	Rectal Swab	Healthcare Center	Colonization	131	blaKPC-3	-	-	-	-	-	-	-	-	-	gyrA_D87N / gyrA_S83L / parC_E84V / parC_S80I / parE_I529L	-	ptsI_V25I / uhpT_E350Q	-	-	-	-	-	R	I	S	S	S	R	R	S	S	R	S	S	S	S	S	S	R	S	S	incFIB	88674	99.19
Eco9353	60	Female	2019	Megalab, S.A.	Madrid	Rectal Swab	Unspecified	Colonization	607	blaKPC-2	-	-	-	-	-	-	-	-	-	-	-	-	-	-	-	-	dfrA14	R	S	S	S	S	R	R	S	S	R	S	S	S	S	S	S	S	S	S	Not Determined	Not Determined	Not Determined
Eco9364	59	Female	2019	Hospital El Bierzo	León	Urine	Unspecified	Urinary Tract Infection	170	blaVIM-1	-	-	-	-	aac(6')-Ib	aadA1	-	-	-	-	qnrS1	-	catA1 / catB2	-	sul1	-	dfrB1	S	S	S	R	S	R	R	R	S	S	R	S	R	S	R	S	R	S	S	incL	70869	97.45
Eco9367	60	Male	2019	Hospital General Juan Ramon Jimenez	Huelva	Ascitic Fluid	Unspecified	Intra-adbominal Infection	216	blaVIM-1	blaCTX-M-15	-	blaOXA-1	-	aac(6')-Ib-cr	aadA1	-	-	aac(3)-IIe	gyrA_S83L	-	-	-	-	sul1 / sul2	tet(A)	dfrA12	S	S	S	S	S	R	R	R	S	R	R	R	R	S	R	S	R	S	S	Not Determined	Not Determined	Not Determined
Eco9377	39	Female	2019	Hospital Universitario Insular De Gran Canaria	Palmas, Las	Wound Pus	Unspecified	Wound Infection/Ulcer	1011	blaOXA-48	-	-	-	-	-	-	-	-	aac(3)-IId	gyrA_D87N / gyrA_S83L / parC_S80I	-	-	-	-	-	-	-	R	S	S	S	S	S	I	S	S	S	R	S	R	S	S	S	R	S	S	incL	46885	100
Eco9406	70	Female	2019	Hospital Universitario La Fe	Valencia	Rectal Swab	Unspecified	Colonization	401	blaVIM-1	-	-	-	-	aac(6')-Ib	aadA1	-	-	-	-	qnrB2	-	-	-	sul1	tet(A)	-	S	I	S	R	S	R	R	R	S	S	R	S	R	S	S	S	S	R	S	incN	71403	94.59
Eco9422	66	Female	2019	Hospital San Joan De Deu. Fundacion Althaia (Manresa)	Barcelona	Abscess	Unspecified	Abscess	40	blaOXA-48	-	-	-	-	-	-	-	-	-	-	-	-	-	-	-	-	-	R	S	S	S	S	S	S	S	S	S	S	S	S	S	S	S	S	S	S	incL	63589	100
Eco9442	49	Male	2019	Hospital Central De La Defensa Gomez Ulla	Madrid	Bone Biopsy	Unspecified	Infection	167	blaNDM-1	blaCTX-M-15	blaCMY-42	blaOXA-1	rmtC	aac(6')-Ib-cr	aadA5	-	-	aac(3)-IIe	gyrA_D87N / gyrA_S83L / parC_S80I / parE_S458A	-	-	-	-	sul1 / sul2	tet(B)	dfrA17	R	R	R	R	R	R	R	R	R	R	R	R	R	R	R	S	R	S	S	incA/C	138340	100
Eco9449	94	Female	2019	Hospital General De Segovia	Segovia	Urine	Unspecified	Urinary Tract Infection	88	blaOXA-48	-	-	blaOXA-1	-	-	aadA1	-	ant(2'')-Ia	-	gyrA_D87N / gyrA_S83L / parC_S80I / parE_S458A	-	-	catA1	-	sul1 / sul2	tet(B)	dfrA36	R	R	S	S	S	S	I	S	S	S	R	S	R	S	R	S	R	S	S	incL	65202	100
Eco9512	59	Female	2019	Hospital De Cabueñes	Asturias	Abscess	Unspecified	Abscess	372	blaOXA-48	-	-	-	-	-	-	-	-	-	-	-	-	-	-	-	-	-	R	S	S	S	S	S	I	S	S	S	S	S	S	S	S	S	S	S	S	incL	46885	100
Eco9526	90	Female	2019	Hospital Universitario Son Espases	Illes Balears	Urine	Unspecified	Urinary Tract Infection	5528	blaVIM-1	blaCTX-M-9	-	-	-	aac(6')-Ib	aadA1	-	ant(2'')-Ia	-	-	qnrA1 / qnrS2	-	catB3	arr-3	sul1	tet(A)	dfrB1	S	I	S	R	S	R	R	R	S	I	R	R	R	S	R	S	R	S	S	Not Determined	Not Determined	Not Determined
Eco9594	76	Male	2019	Hospital V. Alvarez Buylla	Asturias	Surgical Wound	Unspecified	Wound Infection/Ulcer	1955	blaOXA-48	-	-	-	-	-	-	-	-	-	parC_S57T	-	-	-	-	-	-	-	R	S	S	S	S	S	I	S	S	S	S	S	S	S	S	S	S	S	S	incL	63589	99.97
Eco9612	68	Male	2020	Hospital Virgen De Altagracia	Ciudad Real	Wound Pus	Unspecified	Wound Infection/Ulcer	131	blaKPC-3	-	-	-	-	-	-	-	-	-	gyrA_D87N / gyrA_S83L / parC_E84V / parC_S80I / parE_I529L	-	ptsI_V25I / uhpT_E350Q	-	-	-	-	-	R	S	S	S	S	R	R	S	S	R	S	S	S	S	S	S	R	R	S	incFIB	113639	100
Eco9625	65	Male	2020	Complejo Hospitalario Universitario De Albacete	Albacete	Blood	Unspecified	Bacteremia	117	blaOXA-48	-	-	-	-	-	-	-	-	-	-	-	-	-	-	-	-	-	R	S	S	S	S	S	I	S	S	S	S	S	S	S	S	S	S	R	S	incL	63589	100
Eco9631	79	Male	2020	Hospital San Pedro	Rioja, La	Rectal Swab	Hospital	Colonization	5968	blaOXA-162	-	-	-	-	-	-	-	-	-	-	-	-	-	-	-	-	-	R	S	S	S	S	I	R	S	S	S	S	S	S	S	S	S	S	R	S	incL	65202	100
Eco9635	0	Unspecified	2019	Hospital De La Santa Creu I San Pau	Barcelona	Urine	Healthcare Center	Urinary Tract Infection	5968	blaOXA-162	-	-	-	-	-	-	-	-	-	-	-	-	-	-	-	-	-	R	S	S	S	S	I	R	S	S	S	S	S	S	S	S	S	S	R	S	incL	65202	100
Eco9663	50	Female	2020	Hospital Virgen De Los Lirios	Alicante	Urine	Unspecified	Urinary Tract Infection	167	blaNDM-5	-	-	-	-	-	aadA2	-	-	aac(3)-IIe	gyrA_D87N / gyrA_S83L / parC_S80I / parE_S458A	qnrS11	-	floR	-	sul1 / sul2	-	dfrA12	R	R	R	R	R	R	R	R	R	I	R	S	R	S	R	S	R	R	S	incX3	36641	99.96
Eco9682	77	Female	2020	Hospital De El Escorial	Madrid	Rectal Swab	Hospital	Colonization	12	blaNDM-1	blaPER-2	-	blaOXA-1	-	aac(6')-Ib-cr	-	-	-	-	-	qnrVC1	-	catA2 / catB3	arr-3	sul1	-	dfrA46	R	R	I	R	R	R	R	R	S	R	S	R	R	S	R	S	R	S	S	Not Determined	Not Determined	Not Determined
Eco9753	91	Female	2020	Hospital General La Mancha Centro	Ciudad Real	Urine	Hospital	Urinary Tract Infection	88	blaKPC-3	-	-	-	-	-	aadA1	-	ant(2'')-Ia	aac(3)-IIe	gyrA_D87N / gyrA_S83L / parC_S80I / parE_S458A	qnrS1	-	floR	-	sul1 / sul2	-	dfrA36	R	S	I	S	S	R	R	S	S	R	R	S	R	S	R	S	R	S	S	incFIB	89626	89.2
Eco9907	69	Male	2020	Complejo Asistencial Universitario De Burgos	Burgos	Wound Pus	Hospital	Wound Infection/Ulcer	3352	blaVIM-1	-	-	-	-	aac(6')-Ib	-	-	-	-	-	-	-	catA1 / catB2	-	sul1	-	dfrB1	R	I	S	R	S	R	R	R	S	S	S	S	R	S	R	S	S	S	S	Not Determined	Not Determined	Not Determined
[truncated: 16 more columns]
